# Supplementary material for: Enhancing Nurse Practitioners’ Emergency Care Competency and Self-Efficacy Through Experiential Learning: A Single-Group Repeated Measures Study
Source: Healthcare (Basel). 2024 Nov 22;12(23):2333. doi: 10.3390/healthcare12232333 (PMC11641381; doi:10.3390/healthcare12232333)
Supplement: Supplementary file 1 [file healthcare-12-02333-s001.zip]

Archive with 1 entries (1 files):
- healthcare-3251033-supplementary.pdf
